# Supplementary material for: Environmental DNA reveals that rivers are conveyer belts of biodiversity information
Source: Nat Commun. 2016 Aug 30;7:12544. doi: 10.1038/ncomms12544 (PMC5013555; doi:10.1038/ncomms12544)
Supplement: Supplementary Data 1 — Families that were geographically verified as occurring in Switzerland or known from all four neighboring countries. For each family their higher order classification (Phylum, Class and Order) is given. Furthermore, we give for each macroinvertebrate family recorded the number of sequences, the average number of identical base pairs matched (and standard deviation s.d.) to Genbank sequences (in percent), the average (and standard deviation s.d.) alignment length with the Genbank sequence (# number of base pairs), as well as the geographic confirmation source. For a detailed list of all confirmation sources, see sheet "Confirmation sources" of this Excel file. Not applicable is abbreviated as "na". [file ncomms12544-s2.xlsx]

## Sheet: Supplemental Data 1
Supplementary Data 1: Families that were geographically verified as occurring in Switzerland or known from all four neighboring countries. For each family their higher order classification (Phylum, Class and Order) is given. Furthermore, we give for each macroinvertebrate family recorded the number of sequences, the average number of identical base pairs matched (and standard deviation s.d.) to G…
Phylum	Class	Order	Family	Number of Sequences	Average of % of identical matches	S.D.	Average reference alignment length	S.D.2	Geographic confirmation source
Amoebozoa	Tubulinea	Arcellinida	Nebelidae	2	90.53	0.749533	126.5	4.94975	Familiy present according to GIBF database
Amoebozoa	Flabellinea	Himatismenida	Cochliopodiidae	2841	94.5271	3.63989	185.099	70.8168	Family likely present according to Taxonomist
Amoebozoa	Flabellinea	Himatismenida	Himatismenidae	40	91.6705	1.51816	141.225	54.1567	Family likely present according to Taxonomist
Amoebozoa	Flabellinea	Vannellida	Vannellidae	1219	96.6411	1.82908	186.309	66.8134	Family likely present according to Taxonomist
Annelida	Clitellata	Arhynchobdellida	Hirudinidae	8	93.07	0	101	0	Taxonomist confirmed
Annelida	Clitellata	Haplotaxida	Acanthodrilidae	2	90.55	0.636396	100.5	0.707107	Family present according to Fauna Europaea
Annelida	Clitellata	Haplotaxida	Aeolosomatidae	2070	99.4581	0.585774	201.012	77.54	Family present according to Fauna Europaea
Annelida	Clitellata	Haplotaxida	Enchytraeidae	481	95.3151	2.67232	180.838	79.6499	Family present according to Fauna Europaea
Annelida	Clitellata	Haplotaxida	Lumbricidae	1123	96.96	2.581	192.014	76.7431	Taxonomist confirmed
Annelida	Clitellata	Haplotaxida	Megascolecidae	37	91.5289	0.983231	125.135	17.2033	Family present according to Fauna Europaea
Annelida	Clitellata	Haplotaxida	Naididae	8523	93.7549	2.70065	198.574	81.0039	Family present according to Fauna Europaea
Annelida	Clitellata	Lumbriculida	Lumbriculidae	29	93.4331	3.63724	138.931	67.3609	Family present according to Fauna Europaea
Annelida	Clitellata	Lumbriculida	Sparganophilidae	2	90.09	0.127279	106	8.48528	Family present according to Fauna Europaea
Annelida	Clitellata	Rhynchobdellida	Glossiphoniidae	2	93.1	1.4425	152.5	72.832	Family present according to Fauna Europaea
Arthropoda	Malacostraca	Amphipoda	Crangonyctidae	6	99.8017	0.344117	250.167	107.377	Family present accroding to Altermatt et al. 2014
Arthropoda	Malacostraca	Amphipoda	Gammaridae	1838	94.3841	1.64945	204.267	80.1216	Family present according to Fauna Europaea
Arthropoda	Malacostraca	Amphipoda	Niphargidae	1	90.4	na	125	na	Family present according to Fauna Europaea
Arthropoda	Malacostraca	Amphipoda	Talitridae	8	94.1312	0.429	117.125	6.26641	Family present accroding to Altermatt et al. 2014
Arthropoda	Arachnida	Araneae	Agelenidae	4	90.935	0.764264	107.5	9.84886	Family present according to Fauna Europaea
Arthropoda	Arachnida	Araneae	Araneidae	16	90.945	0.861642	111.062	7.0377	Taxonomist confirmed
Arthropoda	Arachnida	Araneae	Cybaeidae	4	90.1375	0.159243	126.75	29.2276	Taxonomist confirmed
Arthropoda	Arachnida	Araneae	Dictynidae	16	92.7381	1.50148	175.625	80.7712	Taxonomist confirmed
Arthropoda	Arachnida	Araneae	Dysderidae	5	90.586	0.565403	114.4	19.578	Taxonomist confirmed
Arthropoda	Arachnida	Araneae	Eresidae	5	91.578	1.66109	136.6	13.9571	Family present according to Fauna Europaea
Arthropoda	Arachnida	Araneae	Gnaphosidae	14	91.0029	1.04608	119.286	17.661	Taxonomist confirmed
Arthropoda	Arachnida	Araneae	Linyphiidae	53	92.2679	1.69914	159.472	76.4862	Family present according to Fauna Europaea
Arthropoda	Arachnida	Araneae	Lycosidae	52	90.5544	0.84047	122.827	10.5323	Taxonomist confirmed
Arthropoda	Arachnida	Araneae	Miturgidae	12	91.2075	0.607545	110.583	7.59735	Taxonomist confirmed
Arthropoda	Arachnida	Araneae	Philodromidae	21	91.1657	1.57678	119.333	44.6792	Taxonomist confirmed
Arthropoda	Arachnida	Araneae	Pholcidae	11	91.3591	1.80508	107.091	7.51604	Taxonomist confirmed
Arthropoda	Arachnida	Araneae	Salticidae	149	91.1212	1.00235	115.725	16.5802	Taxonomist confirmed
Arthropoda	Arachnida	Araneae	Tetragnathidae	2	93.5	4.94975	110	14.1421	Taxonomist confirmed
Arthropoda	Arachnida	Araneae	Theridiidae	47	92.4455	1.84375	115.596	14.3173	Taxonomist confirmed
Arthropoda	Arachnida	Araneae	Thomisidae	28	90.4004	0.634154	105.786	8.52603	Taxonomist confirmed
Arthropoda	Arachnida	Araneae	Titanoecidae	1	90	na	100	na	Taxonomist confirmed
Arthropoda	Arachnida	Araneae	Uloboridae	31	90.9771	0.286684	145.419	11.854	Taxonomist confirmed
Arthropoda	Insecta	Blattodea	Blattidae	4	92.3075	1.56353	107.25	3.5	Family present according to Fauna Europaea
Arthropoda	Maxillopoda	Calanoida	Diaptomidae	10	90.576	0.766322	116.2	15.7959	Family present according to Fauna Europaea
Arthropoda	Insecta	Coleoptera	Attelabidae	1	90.48	na	105	na	Family present according to Fauna Europaea
Arthropoda	Insecta	Coleoptera	Carabidae	70	91.5496	1.15721	118.786	33.2918	Family present according to Fauna Europaea
Arthropoda	Insecta	Coleoptera	Cerambycidae	17	91.9747	1.02362	127.118	31.9587	Taxonomist confirmed
Arthropoda	Insecta	Coleoptera	Chrysomelidae	43	91.6588	0.925443	123.977	13.2674	Taxonomist confirmed
Arthropoda	Insecta	Coleoptera	Coccinellidae	4	100	0	158	44.3246	Taxonomist confirmed
Arthropoda	Insecta	Coleoptera	Curculionidae	4	92.08	2.25316	110	7.43864	Taxonomist confirmed
Arthropoda	Insecta	Coleoptera	Dermestidae	1	92.02	na	163	na	Taxonomist confirmed
Arthropoda	Insecta	Coleoptera	Dytiscidae	2	91.075	1.23744	125.5	33.234	Taxonomist confirmed
Arthropoda	Insecta	Coleoptera	Elateridae	2	90.925	1.05359	134	31.1127	Taxonomist confirmed
Arthropoda	Insecta	Coleoptera	Elmidae	1	90.86	na	197	na	Taxonomist confirmed
Arthropoda	Insecta	Coleoptera	Endomychidae	1	90	na	110	na	Taxonomist confirmed
Arthropoda	Insecta	Coleoptera	Gyrinidae	8	91.8663	0.502023	103	0	Taxonomist confirmed
Arthropoda	Insecta	Coleoptera	Leiodidae	2	93.205	1.08187	117.5	2.12132	Taxonomist confirmed
Arthropoda	Insecta	Coleoptera	Psephenidae	3	90.1933	0.15695	139.333	3.78594	Taxonomist confirmed
Arthropoda	Insecta	Coleoptera	Scarabaeidae	24	91.5792	1.23077	133.375	24.4608	Taxonomist confirmed
Arthropoda	Insecta	Coleoptera	Silphidae	806	93.0178	2.12226	186.963	67.4711	Taxonomist confirmed
Arthropoda	Arachnida	Cryptostigmata	Achipteriidae	6	90.1667	0.0816497	103.333	3.26599	Family present according to Fauna Europaea
Arthropoda	Arachnida	Cryptostigmata	Brachychthoniidae	10	90.07	0.0483046	100.7	0.483046	Taxonomist confirmed
Arthropoda	Arachnida	Cryptostigmata	Galumnidae	1	92.23	na	103	na	Taxonomist confirmed
Arthropoda	Arachnida	Cryptostigmata	Hydrozetidae	7	90.1714	0.188982	103.286	6.04743	Taxonomist confirmed
Arthropoda	Arachnida	Cryptostigmata	Oppiidae	1	90.16	na	122	na	Taxonomist confirmed
Arthropoda	Arachnida	Cryptostigmata	Oribatellidae	4	92.735	0.616577	130	24.1247	Taxonomist confirmed
Arthropoda	Maxillopoda	Cyclopoida	Cyclopidae	757	98.6814	0.887498	192.343	78.5733	Family present according to Fauna Europaea
Arthropoda	Malacostraca	Decapoda	Cambaridae	1	93.6	na	125	na	Family present according to Fauna Europaea
Arthropoda	Branchiopoda	Diplostraca	Chydoridae	6	90.5283	0.410873	111.167	11.8561	Family present according to Fauna Europaea
Arthropoda	Branchiopoda	Diplostraca	Daphniidae	51	98.3161	1.93409	215.941	96.9504	Family present according to Fauna Europaea
Arthropoda	Branchiopoda	Diplostraca	Eurycercidae	10	90.873	0.436197	105.1	3.07137	Family present according to Fauna Europaea
Arthropoda	Branchiopoda	Diplostraca	Limnadiidae	4	90.315	0.138924	103.25	1.5	Family present according to Fauna Europaea in all surrounding countries (AUS, GER, FR, IT)
Arthropoda	Branchiopoda	Diplostraca	Macrothricidae	6982	95.0101	2.33599	198.67	70.9559	Family present according to Fauna Europaea
Arthropoda	Branchiopoda	Diplostraca	Moinidae	96	91.2457	0.87216	127.021	19.3902	Family present according to Fauna Europaea
Arthropoda	Branchiopoda	Diplostraca	Sididae	17	98.4147	0.96493	199.294	106.631	Family present according to Fauna Europaea
Arthropoda	Insecta	Diptera	Agromyzidae	149	91.7793	1.40216	170.416	65.4758	Family present according to Fauna Europaea
Arthropoda	Insecta	Diptera	Anthomyiidae	4	92.0075	2.29278	161	74.7306	Family present according to Fauna Europaea
Arthropoda	Insecta	Diptera	Anthomyzidae	2	91.605	0.00707107	131	16.9706	Taxonomist confirmed
Arthropoda	Insecta	Diptera	Athericidae	1	93.27	na	104	na	Taxonomist confirmed
Arthropoda	Insecta	Diptera	Bibionidae	2	93.815	0.0919239	137.5	13.435	Taxonomist confirmed
Arthropoda	Insecta	Diptera	Calliphoridae	27	92.3893	1.50023	182.741	86.5748	Family present according to Fauna Europaea
Arthropoda	Insecta	Diptera	Ceratopogonidae	49	92.0445	1.38862	148.592	38.9615	Taxonomist confirmed
Arthropoda	Insecta	Diptera	Chironomidae	3537	94.5692	3.44344	186.668	72.6407	Family present according to Fauna Europaea
Arthropoda	Insecta	Diptera	Chloropidae	2	92.735	2.1991	138.5	51.6188	Taxonomist confirmed
Arthropoda	Insecta	Diptera	Conopidae	5	91.864	1.5489	152.4	41.5849	Taxonomist confirmed
Arthropoda	Insecta	Diptera	Culicidae	87	91.621	1.17664	143.931	37.6501	Taxonomist confirmed
Arthropoda	Insecta	Diptera	Dolichopodidae	3	90.08	0	127.667	5.7735	Taxonomist confirmed
Arthropoda	Insecta	Diptera	Drosophilidae	152	91.4164	1.09871	155.428	47.0476	Taxonomist confirmed
Arthropoda	Insecta	Diptera	Empididae	20	92.116	1.1356	121.2	14.439	Taxonomist confirmed
Arthropoda	Insecta	Diptera	Ephydridae	1	92.24	na	116	na	Taxonomist confirmed
Arthropoda	Insecta	Diptera	Fanniidae	23	94.7791	0.746348	133.043	29.3094	Taxonomist confirmed
Arthropoda	Insecta	Diptera	Heleomyzidae	1	92.66	na	177	na	Taxonomist confirmed
Arthropoda	Insecta	Diptera	Hippoboscidae	17	92.2288	0.356228	115.765	6.572	Taxonomist confirmed
Arthropoda	Insecta	Diptera	Muscidae	33	91.7158	1.46833	158.212	41.8485	Taxonomist confirmed
Arthropoda	Insecta	Diptera	Mycetophilidae	2	93.86	2.19203	113	5.65685	Taxonomist confirmed
Arthropoda	Insecta	Diptera	Nycteribiidae	2	90.455	0.643467	105	7.07107	Taxonomist confirmed
Arthropoda	Insecta	Diptera	Oestridae	11	90.8682	0.669161	177	52.4462	Taxonomist confirmed
Arthropoda	Insecta	Diptera	Phoridae	6	92.6633	1.35518	196.167	61.6098	Taxonomist confirmed
Arthropoda	Insecta	Diptera	Pipunculidae	10	94.431	1.13094	121.3	26.0983	Taxonomist confirmed
Arthropoda	Insecta	Diptera	Psychodidae	66	94.9289	3.41854	167.485	53.3762	Taxonomist confirmed
Arthropoda	Insecta	Diptera	Rhagionidae	2	94.72	0.438406	161	0	Taxonomist confirmed
Arthropoda	Insecta	Diptera	Sarcophagidae	7	92.1243	1.64725	132.429	24.704	Taxonomist confirmed
Arthropoda	Insecta	Diptera	Sciaridae	134	91.554	1.33027	122.582	12.2415	Taxonomist confirmed
Arthropoda	Insecta	Diptera	Sepsidae	8	94.28	1.94654	146.375	26.2675	Taxonomist confirmed
Arthropoda	Insecta	Diptera	Simuliidae	5031	98.8131	2.28865	190.954	72.6091	Taxonomist confirmed
Arthropoda	Insecta	Diptera	Sphaeroceridae	13	90.91	0.573135	170	18.3893	Taxonomist confirmed
Arthropoda	Insecta	Diptera	Stratiomyidae	2	93.655	1.30815	138	39.598	Taxonomist confirmed
Arthropoda	Insecta	Diptera	Syrphidae	92	93.5835	1.45855	174.348	80.7419	Family present according to Fauna Europaea
Arthropoda	Insecta	Diptera	Tabanidae	44	90.7427	1.03168	185.75	32.607	Taxonomist confirmed
Arthropoda	Insecta	Diptera	Tachinidae	1105	90.6558	1.0273	111.487	14.2682	Taxonomist confirmed
Arthropoda	Insecta	Diptera	Tephritidae	33	90.9221	1.2323	111.424	10.4912	Taxonomist confirmed
Arthropoda	Insecta	Diptera	Tipulidae	3	91.78	1.03923	106	6.9282	Taxonomist confirmed
Arthropoda	Insecta	Diptera	Xylophagidae	2	91.33	1.8809	139.5	43.1335	Taxonomist confirmed
Arthropoda	Collembola	Entomobryomorpha	Entomobryidae	1	98.19	na	166	na	Family present according to Fauna Europaea
Arthropoda	Entognatha	Entomobryomorpha	Isotomidae	2	92.525	1.32229	107	0	Family present according to Fauna Europaea
Arthropoda	Insecta	Ephemeroptera	Baetidae	1474	98.8576	1.39853	198.98	77.4933	Family present according to Fauna Europaea
Arthropoda	Insecta	Ephemeroptera	Ephemerellidae	10	98.116	3.45971	161.8	32.8119	Family present according to Fauna Europaea
Arthropoda	Insecta	Ephemeroptera	Heptageniidae	43	90.7863	0.401284	103.419	6.41884	Family present according to Fauna Europaea
Arthropoda	Diplopoda	Glomerida	Glomeridae	9	90.48	0.140268	115.556	1.66667	Family present according to Fauna Europaea
Arthropoda	Insecta	Hemiptera	Anthocoridae	1	90.6	na	117	na	Family present according to Fauna Europaea
Arthropoda	Insecta	Hemiptera	Aphididae	2	92.145	1.83141	219.5	137.886	Family present according to Fauna Europaea
Arthropoda	Insecta	Hemiptera	Cercopidae	9	91.3989	1.74071	114.667	14.7902	Family present according to Fauna Europaea
Arthropoda	Insecta	Hemiptera	Cicadellidae	11	92.9055	1.08017	114.182	7.78226	Family present according to Fauna Europaea
Arthropoda	Insecta	Hemiptera	Cicadidae	38	90.6563	0.982241	111.158	14.3612	Family present according to Fauna Europaea
Arthropoda	Insecta	Hemiptera	Coreidae	1	90.83	na	109	na	Family present according to Fauna Europaea
Arthropoda	Insecta	Hemiptera	Lygaeidae	11	93.1709	2.44525	133.364	45.3327	Family present according to Fauna Europaea
Arthropoda	Insecta	Hemiptera	Miridae	5	90.786	0.493893	116.6	16.3646	Family present according to Fauna Europaea
Arthropoda	Insecta	Hemiptera	Nepidae	12	91.3767	0.424464	107.167	5.3739	Family present according to Fauna Europaea
Arthropoda	Insecta	Hemiptera	Notonectidae	1	90.09	na	111	na	Family present according to Fauna Europaea
Arthropoda	Insecta	Hemiptera	Pentatomidae	1	91.53	na	118	na	Family present according to Fauna Europaea
Arthropoda	Insecta	Hemiptera	Reduviidae	2	90.39	0.438406	130	1.41421	Family present according to Fauna Europaea
Arthropoda	Insecta	Hemiptera	Veliidae	2	90.84	0.650538	109.5	7.77817	Family present according to Fauna Europaea
Arthropoda	Insecta	Hymenoptera	Apidae	4	91.4475	0.396852	204.5	16.2173	Family present according to Fauna Europaea
Arthropoda	Insecta	Hymenoptera	Braconidae	6545	92.9369	3.23559	177.182	63.7406	Family present according to Fauna Europaea
Arthropoda	Insecta	Hymenoptera	Chrysididae	59	91.9292	1.54892	121.966	16.8246	Family present according to Fauna Europaea
Arthropoda	Insecta	Hymenoptera	Cimbicidae	1	92.81	na	153	na	Family present according to Fauna Europaea
Arthropoda	Insecta	Hymenoptera	Colletidae	4	91.3425	1.18094	125.5	28.1129	Taxonomist confirmed
Arthropoda	Insecta	Hymenoptera	Eulophidae	2	91.86	0.424264	128	36.7696	Family present according to Fauna Europaea
Arthropoda	Insecta	Hymenoptera	Eurytomidae	1	91.18	na	102	na	Family present according to Fauna Europaea
Arthropoda	Insecta	Hymenoptera	Formicidae	11	96.0509	2.1909	167.182	62.0432	Family present according to Fauna Europaea
Arthropoda	Insecta	Hymenoptera	Ichneumonidae	10	92.334	1.43408	108.4	4.74225	Family present according to Fauna Europaea
Arthropoda	Insecta	Hymenoptera	Pamphiliidae	1	91.26	na	103	na	Family present according to Fauna Europaea
Arthropoda	Insecta	Hymenoptera	Pteromalidae	1	91.1	na	146	na	Family present according to Fauna Europaea
Arthropoda	Insecta	Hymenoptera	Sphecidae	1	91.09	na	101	na	Taxonomist confirmed
Arthropoda	Insecta	Hymenoptera	Tenthredinidae	13	92.6254	0.983282	113.615	8.47092	Family present according to Fauna Europaea
Arthropoda	Insecta	Hymenoptera	Vespidae	3	92.7067	0.0404145	109.667	0.57735	Family present according to Fauna Europaea
Arthropoda	Insecta	Hymenoptera	Xyelidae	1	91.3	na	115	na	Family present according to Fauna Europaea
Arthropoda	Malacostraca	Isopoda	Armadillidiidae	1	90.32	na	124	na	Family present according to Fauna Europaea
Arthropoda	Malacostraca	Isopoda	Asellidae	168	97.5711	1.16451	194.423	72.9955	Family present according to Fauna Europaea
Arthropoda	Malacostraca	Isopoda	Porcellionidae	2	91.3	0	115	0	Family present according to Fauna Europaea
Arthropoda	Malacostraca	Isopoda	Trachelipodidae	1	94.7	na	132	na	Family present according to Fauna Europaea
Arthropoda	Arachnida	Ixodida	Ixodidae	2	93.79	0.381838	104.5	4.94975	Taxonomist confirmed
Arthropoda	Insecta	Lepidoptera	Arctiidae	6	93.6367	2.16583	118.5	19.8872	Taxonomist confirmed
Arthropoda	Insecta	Lepidoptera	Autostichidae	2	91.56	0.113137	278.5	12.0208	Taxonomist confirmed
Arthropoda	Insecta	Lepidoptera	Coleophoridae	7	92.0129	0.342526	107.143	5.63999	Family present according to Fauna Europaea
Arthropoda	Insecta	Lepidoptera	Cosmopterigidae	12	91.6367	1.45178	128	20.675	Taxonomist confirmed
Arthropoda	Insecta	Lepidoptera	Cossidae	4	93.6025	1.19634	111.75	11.8427	Taxonomist confirmed
Arthropoda	Insecta	Lepidoptera	Crambidae	16	91.8975	1.60684	126.062	36.2904	Taxonomist confirmed
Arthropoda	Insecta	Lepidoptera	Elachistidae	70	91.566	1.3316	123.843	32.5748	Taxonomist confirmed
Arthropoda	Insecta	Lepidoptera	Erebidae	28	91.1475	1.04509	119.786	17.0801	Taxonomist confirmed
Arthropoda	Insecta	Lepidoptera	Gelechiidae	51	91.6669	1.05014	118.039	39.1331	Taxonomist confirmed
Arthropoda	Insecta	Lepidoptera	Geometridae	179	91.6776	1.78445	116.045	23.1249	Taxonomist confirmed
Arthropoda	Insecta	Lepidoptera	Glyphipterigidae	2	90.325	0.0777817	108.5	6.36396	Family present according to Fauna Europaea
Arthropoda	Insecta	Lepidoptera	Gracillariidae	57	93.1109	1.15139	112.123	16.6466	Family present according to Fauna Europaea
Arthropoda	Insecta	Lepidoptera	Hepialidae	3	91.1167	1.69211	104.667	6.35085	Taxonomist confirmed
Arthropoda	Insecta	Lepidoptera	Hesperiidae	22	93.9118	1.61508	109.682	9.59854	Taxonomist confirmed
Arthropoda	Insecta	Lepidoptera	Lasiocampidae	1	92.38	na	105	na	Taxonomist confirmed
Arthropoda	Insecta	Lepidoptera	Lecithoceridae	1	90.3	na	134	na	Taxonomist confirmed
Arthropoda	Insecta	Lepidoptera	Limacodidae	6	92.2717	0.752102	103.667	2.65832	Taxonomist confirmed
Arthropoda	Insecta	Lepidoptera	Lycaenidae	19	91.6095	1.16289	114	14.1028	Taxonomist confirmed
Arthropoda	Insecta	Lepidoptera	Lymantriidae	10	92.833	1.84835	113.8	8.20298	Family present according to Fauna Europaea
Arthropoda	Insecta	Lepidoptera	Micropterigidae	1	90.45	na	157	na	Taxonomist confirmed
Arthropoda	Insecta	Lepidoptera	Nepticulidae	3	90.3467	0.300222	117.333	2.3094	Taxonomist confirmed
Arthropoda	Insecta	Lepidoptera	Noctuidae	55	92.1087	1.56782	147.182	47.6131	Family present according to Fauna Europaea
Arthropoda	Insecta	Lepidoptera	Nolidae	5	92.856	1.40131	118	13.5831	Taxonomist confirmed
Arthropoda	Insecta	Lepidoptera	Notodontidae	100	90.86	0.74914	112.43	11.2081	Taxonomist confirmed
Arthropoda	Insecta	Lepidoptera	Nymphalidae	45	92.2069	1.6782	110.8	9.00152	Taxonomist confirmed
Arthropoda	Insecta	Lepidoptera	Oecophoridae	22	93.4427	1.86091	127.818	29.2422	Taxonomist confirmed
Arthropoda	Insecta	Lepidoptera	Pieridae	10	91.793	0.661497	148.7	56.9445	Family present according to Fauna Europaea
Arthropoda	Insecta	Lepidoptera	Psychidae	2	91.805	2.42538	109.5	2.12132	Taxonomist confirmed
Arthropoda	Insecta	Lepidoptera	Pyralidae	14	90.9857	1.20369	123.714	22.588	Family present according to Fauna Europaea
Arthropoda	Insecta	Lepidoptera	Riodinidae	1	90	na	110	na	Taxonomist confirmed
Arthropoda	Insecta	Lepidoptera	Saturniidae	20	92.953	1.6503	124.15	26.6641	Taxonomist confirmed
Arthropoda	Insecta	Lepidoptera	Sesiidae	2	90.08	0	131	0	Taxonomist confirmed
Arthropoda	Insecta	Lepidoptera	Sphingidae	10	91.798	1.44371	112.4	6.61984	Taxonomist confirmed
Arthropoda	Insecta	Lepidoptera	Thyrididae	1	91.45	na	117	na	Taxonomist confirmed
Arthropoda	Insecta	Lepidoptera	Tineidae	110	90.9846	0.720304	111.436	10.3539	Taxonomist confirmed
Arthropoda	Insecta	Lepidoptera	Tortricidae	10	92.06	1.34893	112.2	10.6437	Family present according to Fauna Europaea
Arthropoda	Insecta	Mecoptera	Panorpidae	10	90.811	0.958302	153.6	38.6184	Family present according to Fauna Europaea
Arthropoda	Insecta	Megaloptera	Sialidae	9	99.63	0.467841	181.444	47.8699	Taxonomist confirmed
Arthropoda	Insecta	Neuroptera	Chrysopidae	8	92.5087	2.40034	122.625	17.2373	Taxonomist confirmed
Arthropoda	Insecta	Neuroptera	Coniopterygidae	1	92.47	na	146	na	Family present according to Fauna Europaea
Arthropoda	Insecta	Neuroptera	Myrmeleontidae	1	90.83	na	120	na	Family present according to Fauna Europaea
Arthropoda	Insecta	Neuroptera	Sisyridae	2	98.925	0.162635	136	45.2548	Taxonomist confirmed
Arthropoda	Insecta	Odonata	Coenagrionidae	8	91.1025	0.679574	284.25	49.5227	Family present according to Fauna Europaea
Arthropoda	Insecta	Odonata	Lestidae	1	90	na	100	na	Family present according to Fauna Europaea
Arthropoda	Insecta	Odonata	Libellulidae	11	92.3664	0.737608	134	26.9258	Family present according to Fauna Europaea
Arthropoda	Insecta	Orthoptera	Acrididae	9	91.9278	0.835146	109.556	9.95127	Family present according to Fauna Europaea
Arthropoda	Insecta	Orthoptera	Tettigoniidae	7	92.9971	1.03661	118.286	33.0238	Family present according to Fauna Europaea
Arthropoda	Insecta	Plecoptera	Leuctridae	3	93.1567	1.0681	125	15.5885	Family present according to Fauna Europaea
Arthropoda	Insecta	Plecoptera	Perlodidae	1	93.13	na	131	na	Family present according to Fauna Europaea
Arthropoda	Ostracoda	Podocopida	Cyprididae	4	92.035	1.16202	210	92.293	Family present according to Fauna Europaea
Arthropoda	Arachnida	Pseudoscorpiones	Chthoniidae	2	91.165	0.0494975	124.5	0.707107	Taxonomist confirmed
Arthropoda	Insecta	Psocoptera	Caeciliusidae	372	99.7438	0.376114	197.328	82.4573	Family present according to Fauna Europaea
Arthropoda	Insecta	Siphonaptera	Pulicidae	1	90.57	na	106	na	Family present according to Fauna Europaea, rabbit flea vetor of Myxomatosis
Arthropoda	Insecta	Trichoptera	Brachycentridae	1	94.29	na	105	na	Family present according to Fauna Europaea
Arthropoda	Insecta	Trichoptera	Hydropsychidae	102	91.4098	1.56129	212.578	95.9054	Family present according to Fauna Europaea
Arthropoda	Insecta	Trichoptera	Leptoceridae	59	98.899	2.59342	168.153	66.948	Family present according to Fauna Europaea
Arthropoda	Insecta	Trichoptera	Limnephilidae	3	94.0867	1.20068	188.667	112.873	Family present according to Fauna Europaea
Arthropoda	Insecta	Trichoptera	Molannidae	1	90.84	na	131	na	Family present according to Fauna Europaea
Arthropoda	Insecta	Trichoptera	Philopotamidae	3	92.0867	0.909744	130.667	13.0512	Family present according to Fauna Europaea
Arthropoda	Insecta	Trichoptera	Polycentropodidae	5	94.522	5.02929	120	9.79796	Taxonomist confirmed
Arthropoda	Insecta	Trichoptera	Psychomyiidae	17	96.5376	3.80068	173.882	82.9833	Taxonomist confirmed
Arthropoda	Insecta	Trichoptera	Rhyacophilidae	1	95.15	na	103	na	Family present according to Fauna Europaea
Arthropoda	Arachnida	Trombidiformes	Erythraeidae	7	91.0386	0.315247	105.143	2.54484	Family present according to Fauna Europaea
Arthropoda	Arachnida	Trombidiformes	Hygrobatidae	30	99.0963	0.573197	189.8	63.0962	Taxonomist confirmed
Ascomycota	Eurotiomycetes	Eurotiales	Aspergillaceae	1	90.41	na	146	na	Taxonomist confirmed
Ascomycota	Sordariomycetes	Hypocreales	Nectriaceae	29	91.5621	1.0617	169.931	73.0709	Familiy present according to GIBF database (Human observation)
Basidiomycota	Agaricomycetes	Agaricales	Amanitaceae	5	90.56	0.256613	110.2	6.01664	Taxonomist confirmed
Basidiomycota	Agaricomycetes	Agaricales	Clavariaceae	1	91.26	na	103	na	Taxonomist confirmed
Basidiomycota	Agaricomycetes	Agaricales	Cortinariaceae	30	90.1	3.32256e-06	101	0	Taxonomist confirmed
Basidiomycota	Agaricomycetes	Agaricales	Psathyrellaceae	11	90.4009	0.48739	115.364	18.4785	Taxonomist confirmed
Basidiomycota	Agaricomycetes	Agaricales	Tricholomataceae	2	90.87	0.311127	104	4.24264	Taxonomist confirmed
Basidiomycota	Agaricomycetes	Boletales	Boletaceae	3	90.4933	0.219393	126.333	2.88675	Taxonomist confirmed
Basidiomycota	Agaricomycetes	Boletales	Paxillaceae	1	92.52	na	107	na	Taxonomist confirmed
Basidiomycota	Agaricomycetes	Boletales	Suillaceae	6	91.805	1.11448	109.833	5.03653	Taxonomist confirmed
Basidiomycota	Agaricomycetes	Polyporales	Meruliaceae	1	90.29	na	103	na	Taxonomist confirmed
Basidiomycota	Agaricomycetes	Thelephorales	Thelephoraceae	1	91.59	na	107	na	Taxonomist confirmed
Bryozoa	Phylactolaemata	Plumatellida	Lophopodidae	1	100	na	107	na	Family present according to Fauna Europaea
Bryozoa	Phylactolaemata	Plumatellida	Plumatellidae	165	94.9032	2.94456	190.473	76.2453	Family present according to Fauna Europaea
Chordata	Amphibia	Anura	Ranidae	39	99.8356	0.268248	169.615	70.4335	Family present according to Fauna Europaea
Chordata	Aves	Charadriiformes	Scolopacidae	11	99.9245	0.250254	196.727	66.0607	Family present according to Fauna Europaea
Chordata	Mammalia	Chiroptera	Vespertilionidae	1	90.55	na	127	na	Family present according to Fauna Europaea
Chordata	Actinopterygii	Cypriniformes	Cyprinidae	1	95.5	na	200	na	Family present according to Fauna Europaea
Chordata	Aves	Gruiformes	Rallidae	1	100	na	215	na	Family present according to Fauna Europaea
Chordata	Mammalia	Insectivora	Soricidae	1	90.4	na	125	na	Family present according to Fauna Europaea
Chordata	Mammalia	Primates	Hominidae	781	99.3222	0.557362	178.504	69.9552	No data Fauna Europaea..haha
Chordata	Mammalia	Rodentia	Cricetidae	7	99.3643	0.455333	161.714	66.4623	Familiy present according to CSCF
Chordata	Craniata	Squamata	Lacertidae	2	90.61	0.0565685	106.5	0.707107	Family present according to Fauna Europaea
Cnidaria	Hydrozoa	Anthomedusae	Hydridae	7446	97.4546	2.1571	196.011	78.7165	Family present according to Fauna Europaea
Cnidaria	Hydrozoa	Leptomedusae	Olindiidae	3	90.35	0.259808	103.667	2.88675	Family present according to Käfer 1993
Cryptophyta	Cryptophyceae	Cryptomonadales	Cryptomonadaceae	2015	91.263	1.01251	153.626	38.4704	Familiy present according to GIBF database (Human observation)
Gastrotricha	Chaetonotida	Chaetonotida	Chaetonotidae	5	93.882	3.3623	205.8	64.5771	Family present according to Fauna Europaea
Heterokontophyta	Oomycetes	Albuginales	Albuginaceae	233	91.1546	0.945222	134.416	35.4409	Taxonomist confirmed
Heterokontophyta	Bacillariophyceae	Bacillariales	Bacillariaceae	29	91.4431	1.63552	120.345	13.02	Taxonomist confirmed
Heterokontophyta	Bacillariophyceae	Fragilariales	Fragilariaceae	12	91.5867	0.823555	111.667	12.8511	Taxonomist confirmed
Heterokontophyta	Bacillariophyceae	Naviculales	Naviculaceae	38	91.2958	1.51366	121.632	47.472	Taxonomist confirmed
Heterokontophyta	Bacillariophyceae	Naviculales	Sellaphoraceae	517	91.7868	1.45786	137.103	39.1731	Taxonomist confirmed
Heterokontophyta	Oomycetes	Peronosporales	Peronosporaceae	1733	92.4428	1.45702	170.454	60.7942	Taxonomist confirmed
Heterokontophyta	Oomycetes	Peronosporales	Pythiaceae	57338	93.7681	1.79594	193.577	73.5295	Taxonomist confirmed
Heterokontophyta	Oomycetes	Saprolegniales	Saprolegniaceae	3172	93.3707	2.2267	180.248	70.3943	Taxonomist confirmed
Heterokontophyta	Coscinodiscophyceae	Thalassiosirales	Thalassiosiraceae	2	90.41	0	146	0	Taxonomist confirmed
Mollusca	Gastropoda	Architaenioglossa	Bithyniidae	2	93.245	0.176777	163	4.24264	Taxonomist confirmed
Mollusca	Gastropoda	Architaenioglossa	Cyclophoridae	3	90.2833	0.176163	133.667	8.02081	Taxonomist confirmed
Mollusca	Gastropoda	Hygrophila	Lymnaeidae	288	97.2747	2.49983	185.538	79.1295	Taxonomist confirmed
Mollusca	Gastropoda	Hygrophila	Physidae	752	97.5105	1.71868	189.116	72.5287	Taxonomist confirmed
Mollusca	Gastropoda	Hygrophila	Planorbidae	136	94.2703	3.99897	151.324	51.425	Taxonomist confirmed
Mollusca	Gastropoda	Stylommatophora	Agriolimacidae	63	98.794	1.83888	183.317	64.6337	Taxonomist confirmed
Mollusca	Gastropoda	Stylommatophora	Arionidae	6	97.8583	3.12031	206.833	76.3555	Taxonomist confirmed
Mollusca	Gastropoda	Stylommatophora	Charopidae	1	91.26	na	103	na	Taxonomist confirmed
Mollusca	Gastropoda	Stylommatophora	Clausiliidae	1	90.2	na	102	na	Taxonomist confirmed
Mollusca	Gastropoda	Stylommatophora	Euconulidae	3	92.24	0.83	115	13.5277	Taxonomist confirmed
Mollusca	Gastropoda	Stylommatophora	Helicarionidae	12	92.635	0.629105	100.667	1.557	Taxonomist confirmed
Mollusca	Gastropoda	Stylommatophora	Helicidae	1	91.61	na	143	na	Taxonomist confirmed
Mollusca	Gastropoda	Stylommatophora	Hygromiidae	214	99.2609	2.25736	191.612	76.9058	Taxonomist confirmed
Mollusca	Gastropoda	Stylommatophora	Succineoidae	4	95.61	0.491393	209.75	77.4699	Taxonomist confirmed
Mollusca	Gastropoda	Stylommatophora	Valloniidae	1	91.38	na	116	na	Taxonomist confirmed
Mollusca	Gastropoda	Truncatelloidea_sf	Hydrobiidae	6642	98.7952	0.929913	205.448	83.1246	Family present according to Fauna Europaea
Mollusca	Gastropoda	Valvatoidea_sf	Valvatidae	154	91.0371	0.853622	189.162	62.0703	Taxonomist confirmed
Mollusca	Bivalvia	Veneroida	Corbiculidae	19	90.3784	0.376656	158.474	35.5393	Family present according to Fauna Europaea
Mollusca	Bivalvia	Veneroida	Dreissenidae	1217	99.3737	0.459283	187.989	77.2119	Family present according to Fauna Europaea
Mollusca	Bivalvia	Veneroida	Sphaeriidae	22	90.8686	0.608998	209.909	81.1025	Taxonomist confirmed
Nematoda	Chromadorea	Ascaridida	Anisakidae	1	91.35	na	104	na	Taxonomist confirmed
Nematoda	Secernentea	Diplogasterida	Neodiplogasteridae	25	91.2504	1.48	158.84	58.1168	Taxonomist confirmed
Nematoda	Chromadorea	Rhabditida	Ancylostomatidae	4	92.575	2.06482	113.75	11.758	Taxonomist confirmed
Nematoda	Chromadorea	Rhabditida	Diplogastridae	4	92.3425	1.72148	119.75	9.53502	Taxonomist confirmed
Nematoda	Chromadorea	Rhabditida	Heterorhabditidae	4	91.7275	0.571803	120.75	16.9975	Taxonomist confirmed
Nematoda	Chromadorea	Rhabditida	Molineidae	4	91.1975	1.09134	116.25	3.86221	Taxonomist confirmed
Nematoda	Chromadorea	Rhabditida	Panagrolaimidae	7	92.6386	1.25817	164.286	54.1163	Taxonomist confirmed
Nematoda	Chromadorea	Rhabditida	Protostrongylidae	36	91.3786	0.980965	141.056	33.0168	Taxonomist confirmed
Nematoda	Chromadorea	Rhabditida	Rhabdiasidae	8	91.205	0.918088	122.25	20.8584	Taxonomist confirmed
Nematoda	Chromadorea	Rhabditida	Rhabditidae	3	91.2867	0.948754	146.667	36.6652	Taxonomist confirmed
Nematoda	Chromadorea	Rhabditida	Steinernematidae	2	90.19	0.268701	117	18.3848	Taxonomist confirmed
Nematoda	Chromadorea	Rhabditida	Trichostrongylidae	8	92.2862	1.93878	128.25	17.3761	Taxonomist confirmed
Nematoda	Secernentea	Tylenchida	Aphelenchoididae	11	91.6473	1.30992	135.727	14.7044	Taxonomist confirmed
Nematoda	Secernentea	Tylenchida	Parasitaphelenchidae	21	92.7124	1.73464	140.571	35.5943	Taxonomist confirmed
Nemertea	Enopla	Monostilifera	Tetrastemmatidae	361	97.1236	1.00195	194.388	78.3438	Taxonomist confirmed
Platyhelminthes	Cestoda	Caryophyllidea	Caryophyllidae	3	90.8467	0.525389	116.333	5.7735	Family present according to Fauna Europaea; parasite of fish and annelids
Porifera	Demospongiae	Haplosclerida	Spongillidae	9104	99.3239	0.687314	205.954	78.4989	Family present according to Fauna Europaea
Rhodophyta	Florideophyceae	Batrachospermales	Batrachospermaceae	1200	92.3413	1.52065	217.809	80.0724	Familiy present according to GIBF database (Specimen)
Rhodophyta	Compsopogonophyceae	Compsopogonales	Compsopogonaceae	167	99.9347	0.194815	206.419	78.6584	Family present in all surrounding countries (AUS, FR, GER, IT) according to Algae Base
Rhodophyta	Florideophyceae	Hildenbrandiales	Hildenbrandiaceae	1	90.55	na	127	na	Family present according to Kwandrans & Eloranta 2010
Rotifera	Bdelloidea	Adinetida	Adinetidae	1333	95.1052	3.9404	171.928	65.1062	Family present according to Fauna Europaea
Rotifera	Monogononta	Flosculariacea	Flosculariidae	110	98.0667	0.483588	154.464	37.8024	Family likely present according to Taxonomist
Rotifera	Bdelloidea	Philodinida	Philodinidae	2829	95.306	3.02062	188.568	71.0267	Family present according to Fauna Europaea
Rotifera	Monogononta	Ploima	Asplanchnidae	5	99.512	0.314516	205.2	83.4907	Familiy present according to GIBF database (Human observation)
Rotifera	Monogononta	Ploima	Brachionidae	43462	98.9482	0.915272	220.83	85.3142	Taxonomist confirmed
Rotifera	Monogononta	Ploima	Gastropidae	3	95.83	3.64243	211.667	162.02	Family likely present according to Taxonomist
Rotifera	Monogononta	Ploima	Lecanidae	78	91.8581	1.39889	140.833	32.7182	Familiy present according to GIBF database (Human observation)
Rotifera	Monogononta	Ploima	Synchaetidae	49921	99.1273	1.14152	210.891	84.6082	Taxonomist confirmed
Rotifera	Monogononta	Ploima	Trichocercidae	26	90.9419	0.39713	105.538	5.90749	Family likely present according to Taxonomist
Tardigrada	Eutardigrada	Parachela	Macrobiotidae	21	91.9124	0.475362	101.905	0.995227	Family present according to Fauna Europaea
