# Supplementary material for: Environmental DNA reveals that rivers are conveyer belts of biodiversity information
Source: Nat Commun. 2016 Aug 30;7:12544. doi: 10.1038/ncomms12544 (PMC5013555; doi:10.1038/ncomms12544)
Supplement: Supplementary Data 2 — Confirmation sources used for identifying families that were geographically verified as occurring in Switzerland or known from all four neighboring countries. [file ncomms12544-s3.xlsx]

## Sheet: Supplemental Data 2
Supplementary Data 2: Confirmation sources used for identifying families that were geographically verified as occurring in Switzerland or known from all four neighboring countries.
Primary literature
Altermatt et al. 2014	Altermatt, F., Alther, R., Fišer, C., Jokela, J., Konec, M., Küry, D., Mächler, E., Stucki, P. & Westram, A. M. (2014). Diversity and Distribution of Freshwater Amphipod Species in Switzerland (Crustacea: Amphipoda). PloS one, 9(10), e110328.
Kwandrans & Eloranta 2010	Kwandrans, J., & Eloranta, P. (2010). Diversity of freshwater red algae in Europe. Oceanological and hydrobiological studies, 39(1), 161-169.
Käfer 1993	Käfer, E. (1993). Neue Funde der Siisswassermeduse Craspedacusta sowerbii Lankester in der Schweiz.
Databases
Fauna Europaea	de Jong et al. (2014) Fauna Europaea - all European animal species on the web. Biodiversity Data Journal 2: e4034. doi: 10.3897/BDJ.2.e4034.
algae BASE	Guiry, M.D. & Guiry, G.M. 2015. AlgaeBase. World-wide electronic publication, National University of Ireland, Galway. http://www.algaebase.org; searched on 19 May 2015.
GBIF	GBIF (2012). Recommended practices for citation of the data published through the GBIF Network. Version 1.0 (Authored by Vishwas Chavan), Copenhagen: Global Biodiversity Information Facility. Pp.12, ISBN: 87-92020-36-4. Accessible athttp://links.gbif.org/gbif_best_practice_data_citation_en_v1
CSCF	Centre Suisse de Cartographie de la Faune (CSCF). Map server: http://lepus.unine.ch/carto/index.php?lang=en; searched 29 Oktober 2015
Taxonomists consulted	Affiliation	Taxa checked
A. Bolzern	ArachnoDet	Arachnida
A. Mathis	Institute of Parasitology, University of Zurich, National Center for Vector Entomology	Diptera
B. Senn-Irlet	WSL; Biodiversity & Conservation Biology	Ascomycota, Basidiomycota
C. Germann	Natural History Museum of Bern	Coleoptera
C.D. Jersabek	University of Salzburg, Departement of Cell Biology	Rotifera
E. Keller	Eawag, Aquatic Ecology	Branchipoda
E. Mächler	Eawag, Aquatic Ecology	Odonata
E. Mitchèll	University of Neuchatel, Institute of Biology	Amoebozoa
E. Stöckli	Natural History Museum of Basel	Chilopoda
F. Altermatt	Eawag, Aquatic Ecology	Lepidoptera
G. Bächli	University of Zurich, TaxoDros	Diptera
G. Fussmann	McGill University, Department of Biology	Rotifera
G. Weithoff	University of Potsdam, Ecology and Ecosystem Modelling	Rotifera
H. Hartikainen	Eawag, Aquatic Ecology	Bryozoa
H. Vincentini	Freelancer, Aquatic Ecology	Trichoptera
J. Miller	Naturalis Biodiversity Center	Arachnida
K. Kopp	Eawag, Aquatic Ecology	Gastropoda
L. Belbahri	University of Neuchatel, Institute of Biology	Oomycetes
L. Taxböck	University of Zurich, Institute of Systematic Botany, AquaPlus	Heterokontophyta
M. Glasstetter	University of Basel, Institute of Biogeography	Annelida
P. Duelli	WSL; Biodiversity & Conservation Biology	Megaloptera, Mecoptera, Neuroptera
R. Neumeyer	Retired	Hymenoptera
S. Kaeser	Eawag, Aquatic Ecology	Bacillariophyceae
S. Nadler	University of California-Davis, Department of Entomology and Nematology	Nematoda
M. Blaxter	University of Edinburgh, School of Biological Sciences	Nematoda
