# Supplementary material for: Environmental DNA reveals that rivers are conveyer belts of biodiversity information
Source: Nat Commun. 2016 Aug 30;7:12544. doi: 10.1038/ncomms12544 (PMC5013555; doi:10.1038/ncomms12544)
Supplement: Supplementary Data 3 — Species that were geographically verified as occurring in Switzerland or known from all four neighboring countries. For each species their higher order classification (Phylum, Class, Order, Family, and Genus) is given. Furthermore, we give for each macroinvertebrate species their habitat, number of sequences, the average number of identical base pairs matched (and standard deviation s.d.) to Genbank sequences (in percent), the average (and standard deviation s.d.) alignment length with the Genbank reference (base pairs), as well as the geographic confirmation source. For a detailed list of all confirmation sources, see sheet "Confirmation sources" of this Excel file. [file ncomms12544-s4.xlsx]

## Sheet: Supplemental Data 3
Supplementary Data 3: Species that were geographically verified as occurring in Switzerland or known from all four neighboring countries. For each species their higher order classification (Phylum, Class, Order, Family, and Genus) is given. Furthermore, we give for each macroinvertebrate species their habitat, number of sequences, the average number of identical base pairs matched (and standard d…
Phylum	Class	Order	Family	Genus	Species	Habitat	Number of Sequences	Average of % of identical matches	Average reference alignment length	Geographic confirmation source
Annelida	Clitellata	Haplotaxida	Enchytraeidae	Enchytraeus	Enchytraeus_buchholzi	freshwater	2	91.255	108	Vivien et al. 2015
Annelida	Clitellata	Haplotaxida	Enchytraeidae	Lumbricillus	Lumbricillus_rivalis	freshwater	5	90.176	101.8	Vivien et al. 2015
Annelida	Clitellata	Haplotaxida	Lumbricidae	Allolobophora	Allolobophora_chlorotica	freshwater	57	99.094	190.684	Taxonomist
Annelida	Clitellata	Haplotaxida	Lumbricidae	Aporrectodea	Aporrectodea_caliginosa	freshwater	4	90.8425	101	Taxonomist
Annelida	Clitellata	Haplotaxida	Lumbricidae	Aporrectodea	Aporrectodea_longa	freshwater	6	98.5367	189.5	Taxonomist
Annelida	Clitellata	Haplotaxida	Lumbricidae	Aporrectodea	Aporrectodea_nocturna	freshwater	60	97.9967	186.833	Taxonomist
Annelida	Clitellata	Haplotaxida	Lumbricidae	Aporrectodea	Aporrectodea_rosea	freshwater	63	99.5738	187.952	Taxonomist
Annelida	Clitellata	Haplotaxida	Lumbricidae	Dendrodrilus	Dendrodrilus_rubidus	freshwater	50	96.9432	185.62	Taxonomist
Annelida	Clitellata	Haplotaxida	Lumbricidae	Helodrilus	Helodrilus_oculatus	freshwater	49	94.8635	203.531	Taxonomist
Annelida	Clitellata	Haplotaxida	Lumbricidae	Lumbricus	Lumbricus_rubellus	freshwater	5	90.562	110.2	Taxonomist
Annelida	Clitellata	Haplotaxida	Lumbricidae	Lumbricus	Lumbricus_terrestris	freshwater	110	95.3088	169.445	Taxonomist
Annelida	Clitellata	Haplotaxida	Lumbricidae	Octolasion	Octolasion_cyaneum	freshwater	5	98.3	174.8	Taxonomist
Annelida	Clitellata	Haplotaxida	Lumbricidae	Satchellius	Satchellius_mammalis	freshwater	102	97.0257	196.98	Taxonomist
Annelida	Clitellata	Haplotaxida	Naididae	Lophochaeta	Lophochaeta_ignota	freshwater	21	93.8081	165.048	Vivien et al. 2015
Annelida	Clitellata	Haplotaxida	Naididae	Nais	Nais_elinguis	freshwater	7	91.8414	130	Vivien et al. 2015
Annelida	Clitellata	Haplotaxida	Naididae	Psammoryctides	Psammoryctides_barbatus	freshwater	106	98.3745	203.406	Vivien et al. 2015
Annelida	Clitellata	Haplotaxida	Naididae	Tubifex	Tubifex_tubifex	freshwater	576	98.0981	186.479	Vivien et al. 2015
Annelida	Clitellata	Lumbriculida	Lumbriculidae	Lumbriculus	Lumbriculus_variegatus	freshwater	7	99.6629	211.286	Vivien et al. 2015
Arthropoda	Arachnida	Araneae	Agelenidae	Tegenaria	Tegenaria_agrestis	terrestrial	2	90.38	104	Taxonomist
Arthropoda	Arachnida	Araneae	Agelenidae	Tegenaria	Tegenaria_atrica	terrestrial	1	90.98	122	Taxonomist
Arthropoda	Arachnida	Araneae	Cybaeidae	Cybaeus	Cybaeus_tetricus	terrestrial	1	90.29	103	Taxonomist
Arthropoda	Arachnida	Araneae	Gnaphosidae	Micaria	Micaria_alpina	terrestrial	9	91.4044	121.667	Taxonomist
Arthropoda	Arachnida	Araneae	Linyphiidae	Bathyphantes	Bathyphantes_gracilis	terrestrial	2	90.47	105	Taxonomist
Arthropoda	Arachnida	Araneae	Linyphiidae	Centromerus	Centromerus_sylvaticus	terrestrial	1	91.89	111	Taxonomist
Arthropoda	Arachnida	Araneae	Linyphiidae	Erigone	Erigone_zographica	terrestrial	1	91	100	Taxonomist
Arthropoda	Arachnida	Araneae	Linyphiidae	Linyphia	Linyphia_triangularis	terrestrial	1	90.1	101	Taxonomist
Arthropoda	Arachnida	Araneae	Linyphiidae	Lepthyphantes	Lepthyphantes_leprosus	terrestrial	1	90.1	101	Taxonomist
Arthropoda	Arachnida	Araneae	Linyphiidae	Neriene	Neriene_radiata	terrestrial	3	90.8667	124	Taxonomist
Arthropoda	Arachnida	Araneae	Linyphiidae	Porrhomma	Porrhomma_convexum	terrestrial	23	92.6148	195.348	Taxonomist
Arthropoda	Arachnida	Araneae	Lycosidae	Trochosa	Trochosa_ruricola	terrestrial	4	91.61	113.75	Taxonomist
Arthropoda	Arachnida	Araneae	Miturgidae	Cheiracanthium	Cheiracanthium_mildei	terrestrial	9	91.6422	107.667	Taxonomist
Arthropoda	Arachnida	Araneae	Miturgidae	Cheiracanthium	Cheiracanthium_punctorium	terrestrial	1	90.27	113	Taxonomist
Arthropoda	Arachnida	Araneae	Philodromidae	Philodromus	Philodromus_cespitum	terrestrial	2	94.365	218.5	Taxonomist
Arthropoda	Arachnida	Araneae	Philodromidae	Philodromus	Philodromus_rufus	terrestrial	18	90.8094	109.278	Taxonomist
Arthropoda	Arachnida	Araneae	Salticidae	Heliophanus	Heliophanus_flavipes	terrestrial	6	91.8767	112	Taxonomist
Arthropoda	Arachnida	Araneae	Theridiidae	Enoplognatha	Enoplognatha_caricis	terrestrial	6	91.9917	112.167	Taxonomist
Arthropoda	Arachnida	Araneae	Theridiidae	Episinus	Episinus_angulatus	terrestrial	1	91.59	107	Taxonomist
Arthropoda	Arachnida	Araneae	Thomisidae	Misumena	Misumena_vatia	terrestrial	6	91.4517	117.333	Taxonomist
Arthropoda	Arachnida	Cryptostigmata	Achipteriidae	Achipteria	Achipteria_coleoptrata	terrestrial	6	90.1667	103.333	Species present in all surrouning countries (AUS, GER, FR, IT) according to Fauna Europaea, no data for Switzerland
Arthropoda	Arachnida	Ixodida	Ixodidae	Ixodes	Ixodes_ricinus	terrestrial	2	93.79	104.5	Taxonomist
Arthropoda	Arachnida	Pseudoscorpiones	Chthoniidae	Chelifer	Chelifer_ischnochelus	terrestrial	2	91.165	124.5	Taxonomist
Arthropoda	Arachnida	Trombidiformes	Hygrobatidae	Hygrobates	Hygrobates_fluviatilis	freshwater	31	99.1255	187.258	Taxonomist
Arthropoda	Branchiopoda	Diplostraca	Daphniidae	Daphnia	Daphnia_obtusa	freshwater	1	93.52	108	Species present according to Fauna Europaea
Arthropoda	Branchiopoda	Diplostraca	Limnadiidae	Limnadia	Limnadia_lenticularis	freshwater	1	90.48	105	Species present in all surrouning countries (AUS, GER, FR, IT) according to Fauna Europaea, no data for Switzerland
Arthropoda	Branchiopoda	Diplostraca	Sididae	Diaphanosoma	Diaphanosoma_brachyurum	freshwater	17	98.4147	199.294	Species present according to Fauna Europaea
Arthropoda	Insecta	Coleoptera	Carabidae	Bembidion	Bembidion_(Nepha)_genei_illigeri	terrestrial	2	92.555	120.5	Taxonomist
Arthropoda	Insecta	Coleoptera	Carabidae	Bembidion	Bembidion_(Philochthus)_lunulatum	terrestrial	1	94.83	116	Taxonomist
Arthropoda	Insecta	Coleoptera	Carabidae	Carabus	Carabus_cancellatus	terrestrial	5	91.718	115.8	Taxonomist
Arthropoda	Insecta	Coleoptera	Carabidae	Carabus	Carabus_nodulosus	terrestrial	1	92.44	172	Taxonomist
Arthropoda	Insecta	Coleoptera	Cerambycidae	Arhopalus	Arhopalus_ferus	terrestrial	3	93.2267	103.333	Taxonomist; Five old reccords from this region, but has not been documented for some time
Arthropoda	Insecta	Coleoptera	Coccinellidae	Harmonia	Harmonia_axyridis	terrestrial	4	100	158	Taxonomist; invasive species
Arthropoda	Insecta	Coleoptera	Curculionidae	Hylesinus	Hylesinus_oleiperda	terrestrial	2	91.99	107	Taxonomist
Arthropoda	Insecta	Coleoptera	Curculionidae	Xyleborus	Xyleborus_cryptographus	terrestrial	1	94.34	106	Taxonomist
Arthropoda	Insecta	Coleoptera	Elateridae	Cardiophorus	Cardiophorus_ruficollis	terrestrial	1	91.67	156	Taxonomist
Arthropoda	Insecta	Coleoptera	Leiodidae	Catops	Catops_nigrita	terrestrial	2	93.205	117.5	Taxonomist
Arthropoda	Insecta	Diptera	Agromyzidae	Chromatomyia	Chromatomyia_horticola	terrestrial	135	91.4722	174.474	Species present according to Fauna Europaea
Arthropoda	Insecta	Diptera	Agromyzidae	Phytomyza	Phytomyza_rufipes	terrestrial	1	93.66	142	Species present according to Fauna Europaea
Arthropoda	Insecta	Diptera	Anthomyiidae	Lasiomma	Lasiomma_seminitidum	terrestrial	1	90.23	266	Species present according to Fauna Europaea
Arthropoda	Insecta	Diptera	Calliphoridae	Calliphora	Calliphora_vomitoria	terrestrial	1	91.73	133	Species present according to Fauna Europaea
Arthropoda	Insecta	Diptera	Calliphoridae	Pollenia	Pollenia_rudis	terrestrial	7	92.3814	236.429	Species present according to Fauna Europaea
Arthropoda	Insecta	Diptera	Ceratopogonidae	Culicoides	Culicoides_grisescens	freshwater	30	91.8887	156.267	Species present according to Fauna Europaea
Arthropoda	Insecta	Diptera	Ceratopogonidae	Culicoides	Culicoides_pulicaris	freshwater	4	91.4975	117	Species present according to Fauna Europaea
Arthropoda	Insecta	Diptera	Chironomidae	Bryophaenocladius	Bryophaenocladius_subvernalis	freshwater	3	91.4633	116.667	Species present according to Fauna Europaea
Arthropoda	Insecta	Diptera	Chironomidae	Chaetocladius	Chaetocladius_melaleucus	freshwater	21	90.6195	148.524	Species present according to Fauna Europaea
Arthropoda	Insecta	Diptera	Chironomidae	Chironomus	Chironomus_bernensis	freshwater	5	98	143.6	Species present according to Fauna Europaea
Arthropoda	Insecta	Diptera	Chironomidae	Chironomus	Chironomus_muratensis	freshwater	15	94.1413	225.8	Species present according to Fauna Europaea
Arthropoda	Insecta	Diptera	Chironomidae	Chironomus	Chironomus_plumosus	freshwater	102	96.5921	195.892	Species present according to Fauna Europaea
Arthropoda	Insecta	Diptera	Chironomidae	Chironomus	Chironomus_riparius	freshwater	631	99.6721	193.429	Species present according to Fauna Europaea
Arthropoda	Insecta	Diptera	Chironomidae	Cricotopus	Cricotopus_bicinctus	freshwater	121	93.5427	213.198	Species present according to Fauna Europaea
Arthropoda	Insecta	Diptera	Chironomidae	Cricotopus	Cricotopus_intersectus	freshwater	21	91.2938	168.286	Species present according to Fauna Europaea
Arthropoda	Insecta	Diptera	Chironomidae	Cricotopus	Cricotopus_obnixus	freshwater	1	90.51	137	Species present according to Fauna Europaea
Arthropoda	Insecta	Diptera	Chironomidae	Cricotopus	Cricotopus_tremulus	freshwater	36	91.2122	149.972	Species present according to Fauna Europaea
Arthropoda	Insecta	Diptera	Chironomidae	Cricotopus	Cricotopus_tricinctus	freshwater	1	90.65	107	Species present according to Fauna Europaea
Arthropoda	Insecta	Diptera	Chironomidae	Dicrotendipes	Dicrotendipes_nervosus	freshwater	4	95.4075	108.5	Species present according to Fauna Europaea
Arthropoda	Insecta	Diptera	Chironomidae	Einfeldia	Einfeldia_dissidens	freshwater	1	96.36	110	Check-list of Swiss Chironomidae
Arthropoda	Insecta	Diptera	Chironomidae	Endochironomus	Endochironomus_albipennis	freshwater	7	91.7329	110.286	Species present according to Fauna Europaea
Arthropoda	Insecta	Diptera	Chironomidae	Glyptotendipes	Glyptotendipes_imbecillis	freshwater	1	90.2	153	Check-list of Swiss Chironomidae
Arthropoda	Insecta	Diptera	Chironomidae	Heleniella	Heleniella_ornaticollis	freshwater	2	92.115	143.5	Species present according to Fauna Europaea
Arthropoda	Insecta	Diptera	Chironomidae	Limnophyes	Limnophyes_asquamatus	freshwater	2	92.495	112	Species present according to Fauna Europaea
Arthropoda	Insecta	Diptera	Chironomidae	Macropelopia	Macropelopia_notata	freshwater	1	90.08	131	Species present according to Fauna Europaea
Arthropoda	Insecta	Diptera	Chironomidae	Metriocnemus	Metriocnemus_albolineatus	freshwater	3	92.81	139	Species present according to Fauna Europaea
Arthropoda	Insecta	Diptera	Chironomidae	Micropsectra	Micropsectra_atrofasciata	freshwater	2	93.86	201	Species present according to Fauna Europaea
Arthropoda	Insecta	Diptera	Chironomidae	Micropsectra	Micropsectra_apposita	freshwater	52	91.4	210.7	Species present according to Fauna Europaea
Arthropoda	Insecta	Diptera	Chironomidae	Micropsectra	Micropsectra_lindrothi	freshwater	6	93.1083	131.167	Species present according to Fauna Europaea
Arthropoda	Insecta	Diptera	Chironomidae	Micropsectra	Micropsectra_notescens	freshwater	131	99.3137	188.382	Species present according to Fauna Europaea
Arthropoda	Insecta	Diptera	Chironomidae	Micropsectra	Micropsectra_recurvata	freshwater	58	92.0198	212.483	Species present according to Fauna Europaea
Arthropoda	Insecta	Diptera	Chironomidae	Microtendipes	Microtendipes_pedellus	freshwater	6	94.8633	180.667	Species present according to Fauna Europaea
Arthropoda	Insecta	Diptera	Chironomidae	Orthocladius	Orthocladius_oblidens	freshwater	5	94.006	113	Species present according to Fauna Europaea
Arthropoda	Insecta	Diptera	Chironomidae	Orthocladius	Orthocladius_rivicola	freshwater	24	91.1225	157.333	Species present according to Fauna Europaea
Arthropoda	Insecta	Diptera	Chironomidae	Orthocladius	Orthocladius_rivulorum	freshwater	7	91.1914	160.286	Species present according to Fauna Europaea
Arthropoda	Insecta	Diptera	Chironomidae	Paracladopelma	Paracladopelma_camptolabis	freshwater	11	91.4991	151.909	Species present according to Fauna Europaea
Arthropoda	Insecta	Diptera	Chironomidae	Parakiefferiella	Parakiefferiella_bathophila	freshwater	2	94.165	188.5	Species present according to Fauna Europaea
Arthropoda	Insecta	Diptera	Chironomidae	Parametriocnemus	Parametriocnemus_stylatus	freshwater	18	90.8717	224.333	Species present according to Fauna Europaea
Arthropoda	Insecta	Diptera	Chironomidae	Paraphaenocladius	Paraphaenocladius_irritus	freshwater	8	90.9613	134.5	Species present according to Fauna Europaea
Arthropoda	Insecta	Diptera	Chironomidae	Paratanytarsus	Paratanytarsus_inopertus	freshwater	1	91.15	418	Species present according to Fauna Europaea
Arthropoda	Insecta	Diptera	Chironomidae	Polypedilum	Polypedilum_convictum	freshwater	21	93.709	125.143	Species present according to Fauna Europaea
Arthropoda	Insecta	Diptera	Chironomidae	Prodiamesa	Prodiamesa_olivacea	freshwater	2	98.315	197.5	Species present according to Fauna Europaea
Arthropoda	Insecta	Diptera	Chironomidae	Psectrocladius	Psectrocladius_barbimanus	freshwater	1	92.66	109	Species present according to Fauna Europaea
Arthropoda	Insecta	Diptera	Chironomidae	Psectrocladius	Psectrocladius_octomaculatus	freshwater	1	91.74	121	Species present according to Fauna Europaea
Arthropoda	Insecta	Diptera	Chironomidae	Psectrocladius	Psectrocladius_schlienzi	freshwater	1	91.59	107	Species present according to Fauna Europaea
Arthropoda	Insecta	Diptera	Chironomidae	Tvetenia	Tvetenia_bavarica	freshwater	29	96.8197	223.69	Species present according to Fauna Europaea
Arthropoda	Insecta	Diptera	Chironomidae	Xenochironomus	Xenochironomus_xenolabis	freshwater	6	90.7517	113.5	Species present according to Fauna Europaea
Arthropoda	Insecta	Diptera	Culicidae	Aedes	Aedes_cinereus	freshwater	19	91.5716	171.526	Taxonomist
Arthropoda	Insecta	Diptera	Culicidae	Anopheles	Anopheles_maculipennis	freshwater	1	91.38	116	Taxonomist
Arthropoda	Insecta	Diptera	Culicidae	Anopheles	Anopheles_messeae	freshwater	11	90.8264	150.818	Taxonomist
Arthropoda	Insecta	Diptera	Sarcophagidae	Brachicoma	Brachicoma_devia	terrestrial	3	91.0233	130	Species present according to Fauna Europaea
Arthropoda	Insecta	Diptera	Simuliidae	Simulium	Simulium_(Eusimulium)_angustipes	freshwater	50	99.7602	196.62	Taxonomist
Arthropoda	Insecta	Diptera	Simuliidae	Simulium	Simulium_degrangei	freshwater	3	91.8567	124	Taxonomist
Arthropoda	Insecta	Diptera	Stratiomyidae	Beris	Beris_fuscipes	freshwater	2	93.08	123.5	Species present according to Fauna Europaea
Arthropoda	Insecta	Ephemeroptera	Baetidae	Baetis	Baetis_liebenauae	freshwater	3	95.9433	217	Species present according to Fauna Europaea
Arthropoda	Insecta	Ephemeroptera	Baetidae	Baetis	Baetis_rhodani	freshwater	1477	98.8955	198.567	Species present according to Fauna Europaea
Arthropoda	Insecta	Ephemeroptera	Baetidae	Baetis	Baetis_vernus	freshwater	3	95.98	248	Species present according to Fauna Europaea
Arthropoda	Insecta	Ephemeroptera	Ephemerellidae	Serratella	Serratella_ignita	freshwater	12	98.3467	155.417	Species present according to Fauna Europaea
Arthropoda	Insecta	Hemiptera	Cicadellidae	Empoasca	Empoasca_decipiens	terrestrial	1	90.48	105	Species present according to Fauna Europaea
Arthropoda	Insecta	Hemiptera	Cicadellidae	Macrosteles	Macrosteles_sexnotatus	terrestrial	3	91.95	114	Species present according to Fauna Europaea
Arthropoda	Insecta	Hemiptera	Lygaeidae	Arocatus	Arocatus_longiceps	terrestrial	5	91.08	105.6	Species present according to Fauna Europaea
Arthropoda	Insecta	Hemiptera	Lygaeidae	Kleidocerys	Kleidocerys_resedae	terrestrial	6	94.9133	156.5	Species present according to Fauna Europaea
Arthropoda	Insecta	Hemiptera	Miridae	Phytocoris	Phytocoris_varipes	terrestrial	1	90.37	135	Species present according to Fauna Europaea
Arthropoda	Insecta	Hymenoptera	Braconidae	Aphidius	Aphidius_eadyi	terrestrial	5	93.14	102	Species present according to Fauna Europaea
Arthropoda	Insecta	Hymenoptera	Braconidae	Charmon	Charmon_extensor	terrestrial	1	90.2	102	Species present according to Fauna Europaea
Arthropoda	Insecta	Hymenoptera	Braconidae	Meteorus	Meteorus_oculatus	terrestrial	2	90	105	Species present according to Fauna Europaea
Arthropoda	Insecta	Hymenoptera	Braconidae	Microgaster	Microgaster_nobilis	terrestrial	4	91.545	117.25	Species present according to Fauna Europaea
Arthropoda	Insecta	Hymenoptera	Braconidae	Zele	Zele_deceptor	terrestrial	1	91.27	126	Species present according to Fauna Europaea
Arthropoda	Insecta	Hymenoptera	Chrysididae	Chrysis	Chrysis_analis	terrestrial	1	90.24	123	Taxonomist
Arthropoda	Insecta	Hymenoptera	Chrysididae	Chrysis	Chrysis_viridula	terrestrial	1	93.4	106	Taxonomist
Arthropoda	Insecta	Hymenoptera	Chrysididae	Chrysura	Chrysis_fasciata	terrestrial	1	90.07	141	Taxonomist
Arthropoda	Insecta	Hymenoptera	Chrysididae	Chrysura	Chrysura_austriaca	terrestrial	3	90.65	124	Taxonomist
Arthropoda	Insecta	Hymenoptera	Chrysididae	Hedychridium	Hedychridium_roseum	terrestrial	45	92.3596	122.822	Taxonomist
Arthropoda	Insecta	Hymenoptera	Chrysididae	Hedychrum	Hedychrum_rutilans	terrestrial	1	90	100	Taxonomist
Arthropoda	Insecta	Hymenoptera	Chrysididae	Parnopes	Parnopes_grandior	terrestrial	1	90.48	105	Taxonomist
Arthropoda	Insecta	Hymenoptera	Chrysididae	Pseudomalus	Pseudomalus_auratus	terrestrial	5	90.135	116.5	Taxonomist
Arthropoda	Insecta	Hymenoptera	Cimbicidae	Abia	Abia_candens	terrestrial	1	92.81	153	Species present according to Fauna Europaea
Arthropoda	Insecta	Hymenoptera	Colletidae	Colletes	Colletes_succinctus	terrestrial	3	90.85	127.667	Taxonomist
Arthropoda	Insecta	Hymenoptera	Ichneumonidae	Bathythrix	Bathythrix_pellucidator	terrestrial	1	92.45	106	Species present according to Fauna Europaea
Arthropoda	Insecta	Hymenoptera	Sphecidae	Podalonia	Podalonia_pubescens	terrestrial	1	91.09	101	Taxonomist
Arthropoda	Insecta	Hymenoptera	Tenthredinidae	Ametastegia	Ametastegia_carpini	terrestrial	2	91.38	116	Species present according to Fauna Europaea
Arthropoda	Insecta	Hymenoptera	Tenthredinidae	Dolerus	Dolerus_aeneus	terrestrial	3	92.2133	107	Species present according to Fauna Europaea
Arthropoda	Insecta	Hymenoptera	Tenthredinidae	Eriocampa	Eriocampa_ovata	terrestrial	1	93.46	107	Species present according to Fauna Europaea
Arthropoda	Insecta	Hymenoptera	Tenthredinidae	Pareophora	Pareophora_pruni	terrestrial	4	92.9925	117	Species present according to Fauna Europaea
Arthropoda	Insecta	Lepidoptera	Coleophoridae	Coleophora	Coleophora_lineolea	terrestrial	5	92.062	105.6	Taxonomist
Arthropoda	Insecta	Lepidoptera	Cossidae	Cossus	Cossus_cossus	terrestrial	2	94.585	101.5	Taxonomist
Arthropoda	Insecta	Lepidoptera	Crambidae	Gesneria	Gesneria_centuriella	terrestrial	1	90.48	105	Taxonomist
Arthropoda	Insecta	Lepidoptera	Elachistidae	Elachista	Elachista_pullicomella	terrestrial	3	93.14	120	Taxonomist
Arthropoda	Insecta	Lepidoptera	Elachistidae	Perittia	Perittia_obscurepunctella	terrestrial	1	93.14	102	Taxonomist
Arthropoda	Insecta	Lepidoptera	Gelechiidae	Monochroa	Monochroa_nomadella	terrestrial	1	92.92	113	Taxonomist
Arthropoda	Insecta	Lepidoptera	Gelechiidae	Prolita	Prolita_sexpunctella	terrestrial	4	93.03	247.25	Taxonomist
Arthropoda	Insecta	Lepidoptera	Geometridae	Cepphis	Cepphis_advenaria	terrestrial	4	90.35	114	Taxonomist
Arthropoda	Insecta	Lepidoptera	Geometridae	Hemithea	Hemithea_aestivaria	terrestrial	1	95.45	110	Taxonomist
Arthropoda	Insecta	Lepidoptera	Geometridae	Hydria	Hydria_undulata	terrestrial	1	91	100	Taxonomist
Arthropoda	Insecta	Lepidoptera	Geometridae	Ligdia	Ligdia_adustata	terrestrial	2	91.215	114	Taxonomist
Arthropoda	Insecta	Lepidoptera	Geometridae	Scopula	Scopula_ornata	terrestrial	1	97.74	133	Taxonomist
Arthropoda	Insecta	Lepidoptera	Lycaenidae	Satyrium	Satyrium_ilicis	terrestrial	1	90.27	113	Taxonomist
Arthropoda	Insecta	Lepidoptera	Noctuidae	Agrotis	Agrotis_segetum	terrestrial	4	92.815	208.25	Taxonomist
Arthropoda	Insecta	Lepidoptera	Nymphalidae	Lopinga	Lopinga_achine	terrestrial	1	96.19	105	Taxonomist
Arthropoda	Insecta	Lepidoptera	Oecophoridae	Harpella	Harpella_forficella	terrestrial	2	92.065	113.5	Taxonomist
Arthropoda	Insecta	Lepidoptera	Pyralidae	Galleria	Galleria_mellonela	terrestrial	1	90.1	101	Taxonomist
Arthropoda	Insecta	Lepidoptera	Pyralidae	Pyralis	Pyralis_regalis	terrestrial	2	90.77	168	Taxonomist
Arthropoda	Insecta	Lepidoptera	Tineidae	Myrmecozela	Myrmecozela_ochraceella	terrestrial	1	90.86	186	Species present according to Fauna Europaea
Arthropoda	Insecta	Lepidoptera	Tortricidae	Cydia	Cydia_pomonella	terrestrial	1	92.79	111	Species present according to Fauna Europaea
Arthropoda	Insecta	Lepidoptera	Tortricidae	Rhopobota	Rhopobota_naevana	terrestrial	1	92.03	138	Species present according to Fauna Europaea
Arthropoda	Insecta	Megaloptera	Sialidae	Sialis	Sialis_morio	freshwater	9	99.63	181.444	Taxonomist
Arthropoda	Insecta	Neuroptera	Chrysopidae	Chrysopa	Chrysopa_pallens	terrestrial	1	97	100	Taxonomist
Arthropoda	Insecta	Neuroptera	Chrysopidae	Chrysotropia	Chrysotropia_ciliata	terrestrial	2	91.17	141.5	Taxonomist
Arthropoda	Insecta	Neuroptera	Sisyridae	Sisyra	Sisyra_nigra	freshwater	3	98.5067	133.667	Taxonomist
Arthropoda	Insecta	Odonata	Lestidae	Lestes	Lestes_sponsa	freshwater	1	90	100	Species present according to Fauna Europaea
Arthropoda	Insecta	Orthoptera	Tettigoniidae	Tettigonia	Tettigonia_viridissima	terrestrial	6	93.385	105.833	Species present according to Fauna Europaea
Arthropoda	Insecta	Psocoptera	Caeciliusidae	Valenzuela	Valenzuela flavidus	freshwater	373	99.7427	197.188	Species present according to Fauna Europaea
Arthropoda	Insecta	Siphonaptera	Pulicidae	Spilopsyllus	Spilopsyllus_cuniculi	terrestrial	1	90.57	106	Species present according to Fauna Europaea; rabbit flea vetor of Myxomatosis
Arthropoda	Insecta	Trichoptera	Hydropsychidae	Hydropsyche	Hydropsyche_instabilis	freshwater	2	91.39	145.5	Species present according to Fauna Europaea
Arthropoda	Insecta	Trichoptera	Hydropsychidae	Hydropsyche	Hydropsyche_siltalai	freshwater	1	91.3	115	Species present according to Fauna Europaea
Arthropoda	Insecta	Trichoptera	Leptoceridae	Ceraclea	Ceraclea_dissimilis	freshwater	53	99.7125	173.717	Taxonomist
Arthropoda	Insecta	Trichoptera	Limnephilidae	Limnephilus	Limnephilus_rhombicus	freshwater	1	95.16	124	Taxonomist
Arthropoda	Insecta	Trichoptera	Philopotamidae	Philopotamus	Philopotamus_montanus	freshwater	2	92.01	138	Taxonomist
Arthropoda	Insecta	Trichoptera	Polycentropodidae	Neureclipsis	Neureclipsis_bimaculata	freshwater	3	100	130.667	Taxonomist
Arthropoda	Insecta	Trichoptera	Psychomyiidae	Lype	Lype_phaeopa	freshwater	17	96.5376	173.882	Taxonomist
Arthropoda	Malacostraca	Amphipoda	Gammaridae	Dikerogammarus	Dikerogammarus_villosus	freshwater	3	98.92	243	Altermatt et al. 2014; Invasive species
Arthropoda	Malacostraca	Amphipoda	Gammaridae	Gammarus	Gammarus_fossarum	freshwater	104	96.3841	191.962	Species present according to Fauna Europaea
Arthropoda	Malacostraca	Amphipoda	Gammaridae	Gammarus	Gammarus_pulex	freshwater	1494	94.7757	204.092	Species present according to Fauna Europaea
Arthropoda	Malacostraca	Amphipoda	Niphargidae	Niphargus	Niphargus_rhenorhodanensis	freshwater	1	90.4	125	Species present according to Fauna Europaea
Arthropoda	Malacostraca	Isopoda	Armadillidiidae	Armadillidium	Armadillidium_nasutum	terrestrial	1	90.32	124	Species present according to Fauna Europaea
Arthropoda	Malacostraca	Isopoda	Asellidae	Asellus	Asellus_aquaticus	freshwater	167	97.6135	194.958	Mächler et al. 2014
Arthropoda	Maxillopoda	Cyclopoida	Cyclopidae	Mesocyclops	Mesocyclops_leuckarti	freshwater	757	98.6814	192.343	Species present according to Fauna Europaea
Arthropoda	Ostracoda	Podocopida	Cyprididae	Cypridopsis	Cypridopsis_vidua	freshwater	4	92.035	210	Species present according to Fauna Europaea
Ascomycota	Sordariomycetes	Hypocreales	Nectriaceae	Thelonectria	Neonectria_discophora	terrestrial	3	92.67	117.333	Taxonomist; Synonym for Nectria mammoidea; probably overlooked; on leaves
Basidiomycota	Agaricomycetes	Agaricales	Amanitaceae	Amanita	Amanita_porphyria	terrestrial	1	90.2	102	Taxonomist; Widespread in Swiss forests
Basidiomycota	Agaricomycetes	Agaricales	Amanitaceae	Amanita	Amanita_rubescens	terrestrial	4	90.65	112.25	Taxonomist; Widespread in Swiss forests
Basidiomycota	Agaricomycetes	Agaricales	Clavariaceae	Ramariopsis	Clavulinopsis_helveola	terrestrial	1	91.26	103	Taxonomist; Synonym for Clavulinopsis helvola; rather rare species in Switzerland; grassland
Basidiomycota	Agaricomycetes	Agaricales	Psathyrellaceae	Psathyrella	Psathyrella_candolleana	terrestrial	11	90.4009	115.364	Taxonomist; Widespread and abundant in Switzerland, forests, urban areas
Basidiomycota	Agaricomycetes	Agaricales	Tricholomataceae	Clitocybe	Clitocybe_cf._abundans	terrestrial	1	90.65	107	Taxonomist; Synonym for Clitocybula abundans; rare species in Switzerland; on wood
Basidiomycota	Agaricomycetes	Agaricales	Tricholomataceae	Tricholomopsis	Tricholomopsis_decora	terrestrial	1	91.09	101	Taxonomist; Rather rare species in Switzerland, on dead wood, in forests
Basidiomycota	Agaricomycetes	Boletales	Boletaceae	Xerocomus	Xerocomus_aff._subtomentosus	terrestrial	3	90.4933	126.333	Taxonomist; Widespread in Swiss forests
Basidiomycota	Agaricomycetes	Boletales	Paxillaceae	Paxillus	Paxillus_involutus	terrestrial	1	92.52	107	Taxonomist; Widespread in Swiss forests, urban areas
Basidiomycota	Agaricomycetes	Boletales	Suillaceae	Suillus	Suillus_cavipes	terrestrial	9	91.6022	111.111	Taxonomist; Synonym for Boletinus cavipes; rather widespread under larch, subalpine forest with Larix
Basidiomycota	Agaricomycetes	Polyporales	Meruliaceae	Merulius	Byssomerulius_incarnatus	terrestrial	1	90.29	103	Taxonomist; Synonym of Merulius tremellosus f. incarnatus,then widespread, forests
Basidiomycota	Agaricomycetes	Thelephorales	Thelephoraceae	Sarcodon	Sarcodon_imbricatum	terrestrial	1	91.59	107	Taxonomist; Synonym for Sarcodon imbricatus; mainly in mountainous zones of Switzerland, coniferous forest
Bryozoa	Phylactolaemata	Plumatellida	Lophopodidae	Lophopus	Lophopus_crystallinus	freshwater	1	100	107	Taxonomist; Likely to be in Glatt, family taxonomic name in flux
Bryozoa	Phylactolaemata	Plumatellida	Plumatellidae	Plumatella	Plumatella_repens	freshwater	167	94.9817	189.401	Taxonomist; Known to be present in Glatt, family taxonomic name in flux
Chordata	Amphibia	Anura	Ranidae	Rana	Rana_temporaria	freshwater	17	99.8329	159.412	Species present according to Fauna Europaea
Chordata	Aves	Charadriiformes	Scolopacidae	Gallinago	Gallinago_gallinago	terrestrial	11	99.9245	196.727	Species present according to Fauna Europaea; unregularly breeder but regular passage migrant
Chordata	Aves	Gruiformes	Rallidae	Fulica	Fulica_atra	freshwater	1	100	215	Species present according to Fauna Europaea
Chordata	Mammalia	Primates	Hominidae	Homo	Homo_sapiens	terrestrial	786	99.3201	178.103	No data Fauna Europaea..haha
Chordata	Mammalia	Rodentia	Muridae	Ondatra	Ondatra_zibethicus	freshwater	8	99.3525	158.625	Species present according to Fauna Europaea
Cnidaria	Hydrozoa	Anthomedusae	Hydridae	Hydra	Hydra_circumcincta	freshwater	56	93.1516	204.554	Species present according to Fauna Europaea
Cnidaria	Hydrozoa	Anthomedusae	Hydridae	Hydra	Hydra_fusca	freshwater	7391	97.4966	196.064	Ribi et al. 1985
Gastrotricha	Chaetonotida_is	Chaetonotida	Chaetonotidae	Chaetonotus	Chaetonotus_cf._maximus	freshwater	4	94.52	214	Species present according to Fauna Europaea
Heterokontophyta	Oomycetes	Albuginales	Albuginaceae	Aecidium	Aecidium_candidum	terrestrial	239	91.1732	133.812	Taxonomist; Plant pathogen; Causes white rust on oilseed crops occurs in Switzerland
Heterokontophyta	Oomycetes	Peronosporales	Peronosporaceae	Basidiophora	Basidiophora_entospora	terrestrial	161	91.9744	131.286	Taxononmist; Plant pathogen; Has a wide host range (restricted to the Compositae) and a wide distribution
Heterokontophyta	Oomycetes	Peronosporales	Peronosporaceae	Hyaloperonospora	Hyaloperonospora_sisymbrii-sophiae	terrestrial	551	92.2731	152.194	Taxonomist; Plant pathogen; Associated to leaves and fruits of Descurainia sophia
Heterokontophyta	Oomycetes	Peronosporales	Peronosporaceae	Peronospora	Peronospora_radii	terrestrial	1030	92.6211	186.169	Taxonomist; Plant pathogen; Occurs primarily on members of the Anthemidae in the Asteraceae
Heterokontophyta	Oomycetes	Peronosporales	Peronosporaceae	Plasmopara	Plasmopara_nivea	terrestrial	2	90.955	144	Taxonomist; Plant pathogen; Synonyme Peronospora; Have a cosmopolitan distribution
Heterokontophyta	Oomycetes	Peronosporales	Peronosporaceae	Plasmopara	Plasmopara_pusilla	terrestrial	8	91.9488	126.5	Taxonomist; Plant pathogen; parasitic on Geranium
Heterokontophyta	Oomycetes	Pythiales	Pythiaceae	Pythium	Pythium_irregulare	terrestrial	6230	92.449	176.299	Taxonomist; Soil Borne pathogen; Found world wide on hundreds of different plant hosts
Heterokontophyta	Oomycetes	Saprolegniales	Saprolegniaceae	Aphanomyces	Aphanomyces_euteiches	terrestrial	443	93.2203	192.023	Taxonomist; Plant pathogen; Can infect a variety of legumes
Heterokontophyta	Oomycetes	Saprolegniales	Saprolegniaceae	Saprolegnia	Saprolegnia_ferax	freshwater	2019	93.5872	177.805	Taxonomist; Parasite on fish, invasive species according to Swiss BOL Occurs in Switzerland
Mollusca	Bivalvia	Veneroida	Corbiculidae	Corbicula	Corbicula_fluminea	freshwater	19	90.3784	158.474	Species present according to Fauna Europaea; Invasive species
Mollusca	Bivalvia	Veneroida	Dreissenidae	Dreissena	Dreissena_polymorpha	freshwater	1219	99.3733	187.866	Species present according to Fauna Europaea; Invasive species
Mollusca	Gastropoda	Architaenioglossa	Bithyniidae	Bithynia	Bithynia_tentaculata	freshwater	2	93.245	163	Taxonomist
Mollusca	Gastropoda	Hygrophila	Lymnaeidae	Lymnaea	Lymnaea_auricularia	freshwater	2	97.1	201	Taxonomist
Mollusca	Gastropoda	Hygrophila	Lymnaeidae	Radix	Radix_peregra	freshwater	172	98.7083	197.82	Taxonomist
Mollusca	Gastropoda	Hygrophila	Physidae	Physella	Physa_acuta	freshwater	754	97.5066	189.073	Taxonomist
Mollusca	Gastropoda	Hygrophila	Planorbidae	Gyraulus	Gyraulus_albus	freshwater	1	91.67	120	Species present according to Fauna Europaea
Mollusca	Gastropoda	Hygrophila	Planorbidae	Planorbarius	Planorbarius_corneus	freshwater	12	91.5517	174.25	Species present according to Fauna Europaea
Mollusca	Gastropoda	Hygrophila	Planorbidae	Planorbella	Planorbella_trivolvis	freshwater	2	91.48	158	Taxonomist; Introduced around the world
Mollusca	Gastropoda	Stylommatophora	Agriolimacidae	Deroceras	Deroceras_laeve	terrestrial	5	93.244	239.8	Species present according to Fauna Europaea
Mollusca	Gastropoda	Stylommatophora	Arionidae	Arion	Arion_hortensis	terrestrial	1	100	146	Species present according to Fauna Europaea
Mollusca	Gastropoda	Stylommatophora	Hygromiidae	Hygromia	Hygromia_cinctella	terrestrial	202	99.7644	196.322	Species present according to Fauna Europaea
Mollusca	Gastropoda	Stylommatophora	Hygromiidae	Trochulus	Trochulus_hispidus	terrestrial	7	90.7657	106.857	Species present according to Fauna Europaea
Mollusca	Gastropoda	Truncatelloidea_sf	Hydrobiidae	Potamopyrgus	Potamopyrgus_antipodarum	freshwater	6664	98.8012	205.267	Taxonomist; Introduced
Mollusca	Gastropoda	Stylommatophora	Succineoidae	Succinea	Succinea putris	terrestrial	4	95.6	210	Species present according to Fauna Europaea
Nematoda	Chromadorea	Rhabditida	Heterorhabditidae	Heterorhabditis	Heterorhabditis_megidis	terrestrial	4	91.7275	120.75	Species present according to Fauna Europaea; obligate parasite of insects
Rotifera	Eurotatoria	Adinetida	Adinetidae	Adineta	Adineta_gracilis	freshwater	31	92.7971	150.161	Species present according to Fauna Europaea
Rotifera	Eurotatoria	Adinetida	Adinetidae	Adineta	Adineta_steineri	freshwater	26	93.2012	136.038	Species present according to Fauna Europaea
Rotifera	Eurotatoria	Adinetida	Adinetidae	Adineta	Adineta_vaga	freshwater	1081	95.814	176.792	Species present according to Fauna Europaea
Rotifera	Eurotatoria	Philodinida	Philodinidae	Macrotrachela	Macrotrachela_quadricornifera	freshwater	35	91.6789	140.4	Species present according to Fauna Europaea
Rotifera	Eurotatoria	Philodinida	Philodinidae	Philodina	Philodina_citrina	freshwater	23	92.5104	176.609	Species present according to Fauna Europaea
Rotifera	Eurotatoria	Philodinida	Philodinidae	Philodina	Philodina_flaviceps	freshwater	1233	97.6021	194.375	Species present according to Fauna Europaea
Rotifera	Eurotatoria	Philodinida	Philodinidae	Rotaria	Rotaria_macroceros	freshwater	11	92.4582	144.273	Species present according to Fauna Europaea
Rotifera	Eurotatoria	Philodinida	Philodinidae	Rotaria	Rotaria_rotatoria	freshwater	1332	93.8709	188.181	Species present according to Fauna Europaea
Rotifera	Eurotatoria	Philodinida	Philodinidae	Rotaria	Rotaria_socialis	freshwater	5	91.574	180.6	Species present according to Fauna Europaea
Rotifera	Eurotatoria	Philodinida	Philodinidae	Rotaria	Rotaria_sordida	freshwater	17	91.8606	113.647	Species present according to Fauna Europaea
Rotifera	Eurotatoria	Ploima	Brachionidae	Brachionus	Brachionus_calyciflorus	freshwater	1	91.74	109	Species likely present according to taxonomist
Rotifera	Eurotatoria	Ploima	Brachionidae	Brachionus	Brachionus_urceolaris	freshwater	1	90.6	117	Species likely present according to taxonomist
Rotifera	Eurotatoria	Ploima	Brachionidae	Euchlanis	Euchlanis_dilatata	freshwater	1	95.05	101	Species likely present according to taxonomist
Rotifera	Eurotatoria	Ploima	Brachionidae	Keratella	Keratella_cochlearis	freshwater	42865	99.0227	220.96	Species likely present according to taxonomist
Rotifera	Eurotatoria	Ploima	Brachionidae	Keratella	Keratella_quadrata	freshwater	587	93.7833	213.465	Species likely present according to taxonomist
Rotifera	Eurotatoria	Ploima	Gastropidae	Ascomorpha	Ascomorpha_ecaudis	freshwater	2	97.11	265.5	Species likely present according to taxonomist
Rotifera	Eurotatoria	Ploima	Gastropidae	Ascomorpha	Ascomorpha_ovalis	freshwater	1	93.27	104	Species likely present according to taxonomist
Rotifera	Eurotatoria	Ploima	Lecanidae	Lecane	Lecane_bulla	freshwater	40	91.303	154.775	Species likely present according to taxonomist
Rotifera	Eurotatoria	Ploima	Lecanidae	Lecane	Lecane_closterocerca	freshwater	1	91.6	131	Species likely present according to taxonomist
Rotifera	Eurotatoria	Ploima	Lecanidae	Lecane	Lecane_cornuta	freshwater	5	90.932	136.2	Species likely present according to taxonomist
Rotifera	Eurotatoria	Ploima	Lecanidae	Lecane	Lecane_luna	freshwater	1	90.4	177	Species likely present according to taxonomist
Rotifera	Eurotatoria	Ploima	Synchaetidae	Polyarthra	Polyarthra_dolichoptera	freshwater	50042	99.179	209.732	Species likely present according to taxonomist
Rotifera	Eurotatoria	Ploima	Synchaetidae	Synchaeta	Synchaeta_kitina	freshwater	5	97.326	195	Species likely present according to taxonomist
Rotifera	Eurotatoria	Ploima	Synchaetidae	Synchaeta	Synchaeta_pectinata	freshwater	4	91.49	132	Species likely present according to taxonomist
Rotifera	Eurotatoria	Ploima	Synchaetidae	Synchaeta	Synchaeta_tremula	freshwater	9	92.5656	131.333	Species likely present according to taxonomist
