# Supplementary material for: Environmental DNA reveals that rivers are conveyer belts of biodiversity information
Source: Nat Commun. 2016 Aug 30;7:12544. doi: 10.1038/ncomms12544 (PMC5013555; doi:10.1038/ncomms12544)
Supplement: Supplementary Data 4 — Confirmation sources used for identifying species that were geographically verified as occurring in Switzerland or known from all four neighboring countries. [file ncomms12544-s5.xlsx]

## Sheet: Supplemental Data 4
Supplementary Data 4: Confirmation sources used for identifying species that were geographically verified as occurring in Switzerland or known from all four neighboring countries.
Primary literature
Altermatt et al. 2014	Altermatt, F., Alther, R., Fišer, C., Jokela, J., Konec, M., Küry, D., Mächler, E., Stucki, P. & Westram, A. M. (2014). Diversity and Distribution of Freshwater Amphipod Species in Switzerland (Crustacea: Amphipoda). PloS one, 9(10), e110328.
Mächler et al. 2014	Mächler, E., Deiner, K., Steinmann, P., & Altermatt, F. (2014). Utility of environmental DNA for monitoring rare and indicator macroinvertebrate species. Freshwater Science, 33(4), 1174-1183.
Ribi et al. 1985	Ribi, G., Tardent, R., Tardent, P., & Scascighini, C. (1985). Dynamics of hydra populations in Lake Zürich, Switzerland, and Lake Maggiore, Italy. Swiss journal of hydrology, 47(1), 45-56.
Vivien et al. 2015	Vivien, R., Wyler, S., Lafont, M., & Pawlowski, J. (2015). Molecular Barcoding of Aquatic Oligochaetes: Implications for Biomonitoring. PloS one, 10(4).
Databases
Fauna Europaea	de Jong et al. (2014) Fauna Europaea - all European animal species on the web. Biodiversity Data Journal 2: e4034. doi: 10.3897/BDJ.2.e4034.
Check-list of Swiss Chironomidae	http://www.chironomidae.net/chklists/Swisslist.html, Musée cantonal de Zoologie, Lausanne, Switzerland, Accessed 2015-05-19
Taxonomists consulted	Affiliation	Taxa checked
A. Bolzern	ArachnoDet	Arachnida
A. Mathis	Institute of Parasitology, University of Zurich, National Center for Vector Entomology	Diptera
B. Senn-Irlet	WSL; Biodiversity & Conservation Biology	Ascomycota, Basidiomycota
C. Germann	Natural History Museum of Bern	Coleoptera
C.D. Jersabek	University of Salzburg, Departement of Cell Biology	Rotifera
E. Keller	Eawag, Aquatic Ecology	Branchipoda
E. Mächler	Eawag, Aquatic Ecology	Odonata
E. Mitchèll	University of Neuchatel, Institute of Biology	Amoebozoa
E. Stöckli	Natural History Museum of Basel	Chilopoda
F. Altermatt	Eawag, Aquatic Ecology	Lepidoptera
G. Bächli	University of Zurich, TaxoDros	Diptera
G. Fussmann	McGill University, Department of Biology	Rotifera
G. Weithoff	University of Potsdam, Ecology and Ecosystem Modelling	Rotifera
H. Hartikainen	Eawag, Aquatic Ecology	Bryozoa
H. Vincentini	Freelancer, Aquatic Ecology	Trichoptera
J. Miller	Naturalis Biodiversity Center	Arachnida
K. Kopp	Eawag, Aquatic Ecology	Gastropoda
L. Belbahri	University of Neuchatel, Institute of Biology	Oomycetes
L. Taxböck	University of Zurich, Institute of Systematic Botany, AquaPlus	Heterokontophyta
M. Glasstetter	University of Basel, Institute of Biogeography	Annelida
P. Duelli	WSL; Biodiversity & Conservation Biology	Megaloptera, Mecoptera, Neuroptera
R. Neumeyer	Retired	Hymenoptera
S. Kaeser	Eawag, Aquatic Ecology	Bacillariophyceae
S. Nadler	University of California-Davis, Department of Entomology and Nematology	Nematoda
